# Supplementary material for: Cysteines 1078 and 2991 cross-linking plays a critical role in redox regulation of cardiac ryanodine receptor (RyR)
Source: Nat Commun. 2023 Jul 26;14:4498. doi: 10.1038/s41467-023-40268-z (PMC10372021; doi:10.1038/s41467-023-40268-z)
Supplement: Supplementary file 4 — Source Data [file 41467_2023_40268_MOESM4_ESM.xlsx]

## Sheet: Figure 1B
	Figure 1B
		[Ca]ER (mM)
	Time(s)	WT hRyR2
	5	0.20761
	10	0.24141
	15	0.27999
	20	0.04907
	25	0.0501
	30	0.08626
	35	0.11325
	40	0.15251
	45	0.17589
	50	0.20547
	55	0.24866
	60	0.28705
	65	0.04451
	70	0.04602
	75	0.04734
	80	0.09988
	85	0.13249
	90	0.16072
	95	0.19534
	100	0.22712
	105	0.26225
	110	0.30343
	115	0.05257
	120	0.05178
	125	0.08103
	130	0.10779
	135	0.13225
	140	0.18272
	145	0.2103
	150	0.25197
	155	0.28141
	160	0.04352
	165	0.03997
	170	0.07955
	175	0.10964
	180	0.1325
	185	0.17466
	190	0.19486
	195	0.2372
	200	0.03486
	205	0.03458
	210	0.07547
	215	0.10385
	220	0.12808
	225	0.17598
	230	0.20797
	235	0.2479
	240	0.28221
	245	0.31685
	250	0.03437
	255	0.04445
	260	0.09432
	265	0.11988
	270	0.14473
	275	0.1854
	280	0.22374
	285	0.27882
	290	0.04346
	295	0.0385
	300	0.08742
	305	0.11399
	310	0.15285
	315	0.19285
	320	0.24908
	325	0.03728
	330	0.0355
	335	0.04148
	340	0.11245
	345	0.14942
	350	0.17849
	355	0.22163
	360	0.04794
	365	0.04839
	370	0.1165
	375	0.14363
	380	0.17854
	385	0.23002
	390	0.28663
	395	0.05043
	400	0.05222
	405	0.07863
	410	0.10841
	415	0.13615
	420	0.17125
	425	0.04294
	430	0.0605
	435	0.05006
	440	0.08441
	445	0.09959
	450	0.1437
	455	0.16922
	460	0.20307
	465	0.04352
	470	0.04117
	475	0.05037
	480	0.06095
	485	0.08011
	490	0.10276
	495	0.13839
	500	0.17048
	505	0.22275
	510	0.05341
	515	0.05016
	520	0.04058
	525	0.045
	530	0.08777
	535	0.10179
	540	0.12326
	545	0.15931
	550	0.05646
	555	0.05637
	560	0.04743
	565	0.05047
	570	0.06043
	575	0.08713
	580	0.10524
	585	0.05162
	590	0.05014
	595	0.04909
	600	0.0508
	605	0.06589
	610	0.08474
	615	0.10048
	620	0.12021
	625	0.04547
	630	0.04493
	635	0.05014
	640	0.0453
	645	0.05524
	650	0.0716
	655	0.10168
	660	0.123
	665	0.04893
	670	0.05091
	675	0.04173
	680	0.0465
	685	0.07121
	690	0.09586
	695	0.10508
	700	0.1364
	705	0.05037
	710	0.04692
	715	0.04314
	720	0.03407
	725	0.06374
	730	0.07116
	735	0.09072
	740	0.05838
	745	0.05806
	750	0.05499
	755	0.03809
	760	0.04979
	765	0.06121
	770	0.08109
	775	0.08906
	780	0.1194
	785	0.05178
	790	0.05065
	795	0.03922
	800	0.05533
	805	0.04113
	810	0.06736
	815	0.07175
	820	0.08101
	825	0.10732
	830	0.05488
	835	0.05312
	840	0.04709
	845	0.04044
	850	0.04247
	855	0.05354
	860	0.07443
	865	0.08947
	870	0.10373
	875	0.12859
	880	0.03538
	885	0.04988
	890	0.03705
	895	0.02294
	900	0.04441
	905	0.05266
	910	0.07605
	915	0.09888
	920	0.11111
	925	0.04027
	930	0.04467
	935	0.03384
	940	0.03596
	945	0.03877
	950	0.04736
	955	0.06571
	960	0.07803
	965	0.10686
	970	0.11616
	975	0.04643
	980	0.03436
	985	0.03553
	990	0.03103
	995	0.02888
	1000	0.04775
	1005	0.08327
	1010	0.1162
	1015	0.03737
	1020	0.03295
	1025	0.03236
	1030	0.02982
	1035	0.03234
	1040	0.04249
	1045	0.05755
	1050	0.06443
	1055	0.07882
	1060	0.09331
	1065	0.03618
	1070	0.03674
	1075	0.03865
	1080	0.03258
	1085	0.02593
	1090	0.02874
	1095	0.03419
	1100	0.05559
	1105	0.05902
	1110	0.08003
	1115	0.077
	1120	0.02368
	1125	0.02918
	1130	0.02974
	1135	0.02222
	1140	0.03734
	1145	0.03914
	1150	0.05381
	1155	0.06221
	1160	0.07889
	1165	0.08569
	1170	0.02514
	1175	0.03289
	1180	0.02128
	1185	0.02082
	1190	0.01725
	1195	0.02333
	1200	0.0092
	1205	0.01169
	1210	0.01124
	1215	0.00411
	1220	0.01471
	1225	0.01487
	1230	-0.00138
	1235	0.00893
	1240	-0.000106969
	1245	0.00906
	1250	0.00766
	1255	0.00878
	1260	0.00813
	1265	-0.0013
	1270	2.1182e-06
	1275	-0.00431
	1280	0.00255
	1285	0.00695
	1290	0.000864224
	1295	0.00354
	1300	0.00589
	1305	-0.000157806
	1310	0.00735
	1315	0.00254
	1320	0.03767
	1325	0.61232
	1330	0.92326
	1335	0.98815
	1340	0.98459
	1345	1.00002
	1350	0.97614
	1355	0.93407
	1360	0.95242

## Sheet: Figure 1C
	Figure 1C

## Sheet: Figure 3A 3B
	Figure 3A
	Figure 3B
		Diamide (uM)
		0		10		25		50
		WT hRyR2	MUT RyR2*	WT hRyR2	MUT RyR2*	WT hRyR2	MUT RyR2*	WT hRyR2	MUT RyR2*
		1	1	0.77694	0.99505	0.31176	0.91761	0.13722	0.26582
		1	1	0.75812	0.94195	0.46859	0.93022	0.24221	0.86056
		1	1	0.78257	0.86537	0.43956	0.95977	0.20723	0.66092
		1	1	0.96297	0.9387	0.62446	0.85872	0.15059	0.68898
	MUT RyR2* = hRyR2(ΔAB)

## Sheet: Figure 3C
	Figure 3C
		[Ca]ER (mM)
	Time(s)	WT hRyR2	hRyR2(ΔAB)
	0	0.3909	0.45099
	5	0.07303	0.45413
	10	0.07062	0.46584
	15	0.14355	0.42704
	20	0.18131	0.12437
	25	0.21094	0.16018
	30	0.23737	0.25184
	35	0.26779	0.27268
	40	0.28513	0.29001
	45	0.31808	0.3008
	50	0.06214	0.35463
	55	0.06332	0.38682
	60	0.11456	0.39991
	65	0.17309	0.38393
	70	0.19945	0.41702
	75	0.2264	0.45823
	80	0.26646	0.45237
	85	0.29021	0.4774
	90	0.31037	0.4941
	95	0.34109	0.22209
	100	0.06778	0.13833
	105	0.06735	0.18975
	110	0.1358	0.24792
	115	0.17572	0.27998
	120	0.20649	0.31054
	125	0.24591	0.32661
	130	0.27576	0.35558
	135	0.28072	0.37442
	140	0.32213	0.39436
	145	0.34365	0.38948
	150	0.35792	0.42816
	155	0.36702	0.4677
	160	0.39147	0.4734
	165	0.40123	0.45642
	170	0.40845	0.12336
	175	0.42424	0.13272
	180	0.08142	0.22839
	185	0.06936	0.25933
	190	0.07216	0.28409
	195	0.16832	0.31335
	200	0.21176	0.32877
	205	0.24232	0.36867
	210	0.28053	0.39043
	215	0.28821	0.40473
	220	0.31572	0.4145
	225	0.33628	0.4342
	230	0.3546	0.463
	235	0.37376	0.48064
	240	0.39207	0.50413
	245	0.39417	0.49591
	250	0.39554	0.12252
	255	0.41387	0.1496
	260	0.0886	0.23216
	265	0.06556	0.25397
	270	0.07247	0.27234
	275	0.16089	0.28815
	280	0.21224	0.34124
	285	0.23377	0.35896
	290	0.26294	0.38498
	295	0.28509	0.3923
	300	0.31114	0.41411
	305	0.32201	0.44048
	310	0.34422	0.4783
	315	0.3513	0.47666
	320	0.37515	0.16951
	325	0.06525	0.11831
	330	0.06369	0.18709
	335	0.12228	0.24769
	340	0.1759	0.26963
	345	0.20656	0.29729
	350	0.23714	0.3176
	355	0.25835	0.33962
	360	0.26987	0.36904
	365	0.27892	0.38681
	370	0.30865	0.38709
	375	0.32822	0.41041
	380	0.3359	0.4159
	385	0.33438	0.45879
	390	0.35862	0.48099
	395	0.36274	0.47709
	400	0.38171	0.48126
	405	0.37051	0.12074
	410	0.37746	0.12867
	415	0.39314	0.19412
	420	0.38957	0.2556
	425	0.07276	0.27353
	430	0.06743	0.28975
	435	0.13446	0.32382
	440	0.18482	0.34573
	445	0.20986	0.37677
	450	0.2279	0.36246
	455	0.26157	0.3835
	460	0.27992	0.42157
	465	0.28612	0.4289
	470	0.3029	0.45638
	475	0.32279	0.44859
	480	0.32555	0.12595
	485	0.32835	0.11372
	490	0.33796	0.20339
	495	0.35923	0.23765
	500	0.35921	0.26054
	505	0.36247	0.29219
	510	0.07194	0.30117
	515	0.06566	0.34144
	520	0.06948	0.35482
	525	0.11099	0.36603
	530	0.15457	0.39732
	535	0.1826	0.39917
	540	0.20592	0.42731
	545	0.22281	0.45068
	550	0.24695	0.35794
	555	0.27053	0.10552
	560	0.27338	0.13256
	565	0.28269	0.21519
	570	0.30925	0.23193
	575	0.07358	0.27354
	580	0.05965	0.27767
	585	0.05613	0.29741
	590	0.06018	0.35217
	595	0.10388	0.3765
	600	0.12256	0.37246
	605	0.13052	0.40806
	610	0.17146	0.40323
	615	0.19205	0.4257
	620	0.21022	0.1786
	625	0.22214	0.10915
	630	0.24106	0.12838
	635	0.25695	0.19565
	640	0.27492	0.25255
	645	0.29352	0.27547
	650	0.30128	0.2849
	655	0.07179	0.30747
	660	0.07157	0.31517
	665	0.06197	0.34321
	670	0.07043	0.36799
	675	0.05884	0.37917
	680	0.08101	0.40113
	685	0.09579	0.3903
	690	0.11855	0.11424
	695	0.14776	0.11208
	700	0.16493	0.17564
	705	0.17921	0.21907
	710	0.18994	0.23623
	715	0.21472	0.28118
	720	0.22776	0.29051
	725	0.23824	0.3059
	730	0.25303	0.33232
	735	0.06494	0.34737
	740	0.05994	0.35755
	745	0.06007	0.39319
	750	0.05494	0.11917
	755	0.05554	0.09754
	760	0.05238	0.14161
	765	0.05569	0.1939
	770	0.07827	0.23219
	775	0.09951	0.24352
	780	0.11178	0.27541
	785	0.14154	0.29002
	790	0.1617	0.30373
	795	0.18244	0.35365
	800	0.20541	0.35053
	805	0.05797	0.36939
	810	0.05389	0.36843
	815	0.05384	0.39919
	820	0.04709	0.41499
	825	0.043	0.1055
	830	0.05412	0.1204
	835	0.07734	0.16166
	840	0.09431	0.20421
	845	0.11429	0.24696
	850	0.11667	0.25294
	855	0.14807	0.26884
	860	0.1654	0.28989
	865	0.18055	0.31373
	870	0.19517	0.32843
	875	0.21935	0.36318
	880	0.06001	0.355
	885	0.05958	0.36059
	890	0.06045	0.11668
	895	0.05096	0.10818
	900	0.05487	0.15854
	905	0.04898	0.19004
	910	0.04261	0.19772
	915	0.07037	0.21824
	920	0.0801	0.26632
	925	0.09025	0.3126
	930	0.11379	0.31982
	935	0.13639	0.31421
	940	0.14867	0.32958
	945	0.16829	0.36323
	950	0.05533	0.3703
	955	0.05149	0.38837
	960	0.04443	0.3927
	965	0.04162	0.39486
	970	0.03885	0.10577
	975	0.04805	0.11541
	980	0.05913	0.18612
	985	0.07469	0.19793
	990	0.09109	0.22731
	995	0.11296	0.23505
	1000	0.041	0.07899
	1005	0.038	0.1092
	1010	0.03085	0.17482
	1015	0.03601	0.18681
	1020	0.04846	0.20805
	1025	0.05876	0.24165
	1030	0.07237	0.25437
	1035	0.09746	0.27698
	1040	0.10593	0.29915
	1045	0.12927	0.3216
	1050	0.12429	0.34204
	1055	0.03822	0.34869
	1060	0.0389	0.36136
	1065	0.04084	0.09566
	1070	0.0326	0.10337
	1075	0.03316	0.10724
	1080	0.03147	0.1263
	1085	0.04401	0.14777
	1090	0.05475	0.07974
	1095	0.0769	0.07762
	1100	0.08864	0.05807
	1105	0.1079	0.06502
	1110	0.03642	0.05171
	1115	0.03546	0.06335
	1120	0.03664	0.06069
	1125	0.03075	0.04357
	1130	0.02516	0.03985
	1135	0.02662	0.03492
	1140	0.02729	0.03036
	1145	0.01682	0.03319
	1150	0.01465	0.03446
	1155	0.01004	0.03867
	1160	0.01285	0.02215
	1165	0.01362	0.03025
	1170	0.00942	0.02533
	1175	0.00827	0.02905
	1180	0.0034	0.02955
	1185	0.01055	0.02012
	1190	0.00984	0.02253
	1195	0.00208	0.01909
	1200	-0.000214393	0.0181
	1205	0.00461	0.03302
	1210	0.000809595	0.02366
	1215	-0.00318	0.0133
	1220	0.00371	0.01531
	1225	0.00832	0.02104
	1230	0.01389	0.01098
	1235	0.00385	0.00662
	1240	-0.00276	0.01352
	1245	0.00264	-0.00475
	1250	0.00996	0.01376
	1255	0.000517241	0.000674107
	1260	0.01732	0.00782
	1265	0.98948	0.00715
	1270	0.99975	0.00748
	1275	0.79558	0.02008
	1280	0.70577	0.01225
	1285	0.81288	0.01385
	1290	0.76366	0.01565
	1295	0.69764	0.01862
	1300	0.65914	0.01815
	1305	0.59932	0.02498
	1310	0.60663	0.03131
	1315	0.65411	0.05576
	1320	0.61606	0.09066
	1325	0.46488	0.12969
	1330	0.46485	0.32265
	1335		0.68041
	1340		0.87076
	1345		0.94063
	1350		0.94668
	1355		0.94957
	1360		0.94354
	1365		0.95111
	1370		1.00059
	1375		0.93944
	1380		0.93015
	1385		0.89423
	1390		0.91407
	1395		0.90379

## Sheet:  Figure 3D
	Figure 3D
		Diamide 50 (uM)
		WT hRyR2	hRyR2(ΔAB)
		45.2776	3.31325
		49.0417	19.0806
		62.4042	8.95972
		46.6111	19.6781
		32.399	8.93164
		31.8744	8.71378
		70.0487	12.8016
		80.7669	22
		52.0298	9.40995
		57.8376	9.16802
		64.5036	6.13014
		54.5187	14.186
		31.2977	6.26636
		55.2561	8.17709
		48.324	19.1608
		55.1282	2.94118
		54.2261	10.5691
		65.9961	17.5691
		55.9591	5.13757
		48.8372	10.6952
		53.7902
		43.816

## Sheet: Figure 4A 4B
	Figure 4A
	Figure 4B
		Diamide (uM)
		0		10		25		50
		WT hRyR2	MUT RyR2*	WT hRyR2	MUT RyR2*	WT hRyR2	MUT RyR2*	WT hRyR2	MUT RyR2*
		1	1	0.72031	1.00503	0.1298	0.68691	0.02221	0.31527
		1	1	0.86154	0.81115	0.1315	0.52172	0.00934	0.15791
		1	1	0.56811	0.98315	0.08572	0.54047	0.01692	0.13746
		1	1	0.4814	0.54155	0.0547	0.41849	0.00886	0.23074
		1	1	0.85531	1.12983	0.29607	0.72162	0.10264	0.40674
	MUT RyR2* = hRyR2(ΔA)

## Sheet: Figure 6A 6B
	Figure 6A
	Figure 6B
		Diamide (uM)
		0		10		25		50
		WT hRyR2	MUT RyR2*	WT hRyR2	MUT RyR2	WT hRyR2	MUT RyR2*	WT hRyR2	MUT RyR2*
		1	1	0.59382	0.66431	0.25633	0.71725	0.07388	0.43238
		1	1	0.51435	1.00591	0.22088	0.93956	0.09633	0.64934
		1	1	0.56601	0.98624	0.04816	0.89561	0.02929	0.61512
		1	1	0.76312	0.61858	0.41183	0.7218	0.18551	0.58695
		1	1	0.85708	0.80215	0.39626	0.99572	0.00949	0.78198
	MUT RyR2* = hRyR2(C1078S)

## Sheet: Figure 6C
	Figure 6C
		[Ca]ER (mM)
	Time(s)	WT hRyR2	hRyR2(C1078S)
	0	0.27075	0.30024
	3	0.30352	0.30342
	6	0.31387	0.32043
	9	0.32505	0.33038
	12	0.33298	0.33405
	15	0.3459	0.35897
	18	0.36749	0.10323
	21	0.39532	0.01818
	24	0.40153	0.04323
	27	0.1053	0.04352
	30	0.09577	0.2406
	33	0.09773	0.25195
	36	0.18702	0.29002
	39	0.22133	0.29231
	42	0.2584	0.31395
	45	0.26175	0.32486
	48	0.27836	0.34461
	51	0.30674	0.31315
	54	0.30747	0.3444
	57	0.34276	0.34813
	60	0.35553	0.36015
	63	0.37433	0.01753
	66	0.11505	0.0206
	69	0.11395	0.03486
	72	0.09002	0.17943
	75	0.10456	0.25881
	78	0.21791	0.27018
	81	0.24362	0.28721
	84	0.25421	0.29696
	87	0.26913	0.30055
	90	0.2922	0.30466
	93	0.30144	0.33467
	96	0.32562	0.00692
	99	0.34642	0.01895
	102	0.35041	0.025
	105	0.3682	0.18502
	108	0.3803	0.22682
	111	0.08388	0.27069
	114	0.09643	0.26939
	117	0.09512	0.26627
	120	0.17424	0.29306
	123	0.21383	0.30312
	126	0.24016	0.33404
	129	0.24578	0.33754
	132	0.27371	0.02021
	135	0.2752	0.03224
	138	0.31064	0.02963
	141	0.32321	0.09216
	144	0.33882	0.21851
	147	0.35669	0.25143
	150	0.38659	0.27534
	153	0.10451	0.28694
	156	0.09275	0.31505
	159	0.0917	0.2934
	162	0.18657	0.33856
	165	0.21927	0.34311
	168	0.24018	0.34391
	171	0.2465	0.35472
	174	0.27431	0.37035
	177	0.27657	0.02016
	180	0.31196	0.01449
	183	0.32462	0.03257
	186	0.34201	0.14148
	189	0.35043	0.23622
	192	0.36941	0.26165
	195	0.15855	0.28492
	198	0.09176	0.30826
	201	0.088	0.3089
	204	0.09906	0.31742
	207	0.19043	0.32557
	210	0.20873	0.34796
	213	0.22185	0.33822
	216	0.24486	0.01435
	219	0.25711	0.04438
	222	0.27365	0.03001
	225	0.30951	0.20098
	228	0.31812	0.24756
	231	0.34115	0.26945
	234	0.35544	0.2612
	237	0.36579	0.28734
	240	0.38205	0.28794
	243	0.40709	0.3073
	246	0.41053	0.32702
	249	0.4174	0.36072
	252	0.08389	0.0168
	255	0.07974	0.01426
	258	0.07496	0.02543
	261	0.11298	0.06703
	264	0.21139	0.23767
	267	0.2356	0.27274
	270	0.25304	0.2839
	273	0.26074	0.29229
	276	0.26701	0.31148
	279	0.30372	0.32779
	282	0.08222	0.35366
	285	0.08574	0.34904
	288	0.09059	0.37382
	291	0.17217	0.3778
	294	0.2023	0.36646
	297	0.23535	0.02321
	300	0.25665	0.02444
	303	0.28586	0.01601
	306	0.28489	0.07269
	309	0.30211	0.25493
	312	0.08826	0.26461
	315	0.07374	0.27541
	318	0.08949	0.2981
	321	0.18703	0.30873
	324	0.20997	0.36918
	327	0.2357	0.32865
	330	0.25249	0.35171
	333	0.26504	0.33906
	336	0.28883	0.36795
	339	0.29826	0.40361
	342	0.32298	0.0264
	345	0.32882	0.02818
	348	0.07922	0.00826
	351	0.08563	0.06393
	354	0.08455	0.23329
	357	0.10004	0.27778
	360	0.18427	0.27233
	363	0.22099	0.30939
	366	0.2187	0.31296
	369	0.24284	0.32603
	372	0.26886	0.34089
	375	0.28156	0.32888
	378	0.29057	0.03063
	381	0.31959	0.02008
	384	0.31213	0.04572
	387	0.33378	0.20215
	390	0.36401	0.24928
	393	0.06842	0.28564
	396	0.08437	0.28416
	399	0.08171	0.30454
	402	0.08979	0.31225
	405	0.19231	0.32354
	408	0.21854	0.31262
	411	0.22746	0.33069
	414	0.25155	0.3788
	417	0.25854	0.02089
	420	0.27518	0.03964
	423	0.30015	0.02853
	426	0.30325	0.04565
	429	0.30631	0.21339
	432	0.22554	0.25825
	435	0.0802	0.05723
	438	0.0697	0.22861
	441	0.07665	0.24105
	444	0.17275	0.26458
	447	0.19903	0.29281
	450	0.22718	0.32679
	453	0.24276	0.3161
	456	0.25032	0.30854
	459	0.25671	0.35779
	462	0.28154	0.37199
	465	0.27803	0.34094
	468	0.07001	0.36796
	471	0.07161	0.37284
	474	0.0742	0.01543
	477	0.138	0.02323
	480	0.18229	0.03172
	483	0.20404	0.02543
	486	0.21238	0.1656
	489	0.22976	0.2334
	492	0.23621	0.27126
	495	0.05817	0.29447
	498	0.07216	0.29742
	501	0.07995	0.28725
	504	0.16889	0.30326
	507	0.18562	0.30524
	510	0.19768	0.02753
	513	0.22659	0.02579
	516	0.23532	0.02914
	519	0.2273	0.04105
	522	0.26551	0.18711
	525	0.26796	0.03228
	528	0.07176	0.17391
	531	0.0632	0.15496
	534	0.06928	0.21489
	537	0.06558	0.21476
	540	0.16002	0.27321
	543	0.16592	0.26862
	546	0.1903	0.28741
	549	0.21501	0.02567
	552	0.21463	0.02763
	555	0.24137	0.02522
	558	0.24858	0.16101
	561	0.26165	0.22316
	564	0.27136	0.22627
	567	0.05634	0.23241
	570	0.05674	0.24545
	573	0.05805	0.25804
	576	0.08988	0.30488
	579	0.16021	0.05196
	582	0.17134	0.03388
	585	0.17789	0.03148
	588	0.19097	0.03419
	591	0.21787	0.1697
	594	0.22775	0.21408
	597	0.23445	0.24681
	600	0.25818	0.24968
	603	0.28489	0.26087
	606	0.29792	0.26303
	609	0.0647	0.27579
	612	0.06465	0.30132
	615	0.07493	0.00807
	618	0.07512	0.03388
	621	0.1402	0.02111
	624	0.1762	0.06988
	627	0.18032	0.1788
	630	0.20219	0.19363
	633	0.22809	0.23291
	636	0.21501	0.2675
	639	0.2241	0.27173
	642	0.06692	0.29542
	645	0.05437	0.02227
	648	0.06815	0.02298
	651	0.09514	0.03402
	654	0.16179	0.04357
	657	0.18612	0.16069
	660	0.17837	0.20508
	663	0.19853	0.21359
	666	0.19851	0.23311
	669	0.21516	0.24349
	672	0.24109	0.26341
	675	0.05289	0.28323
	678	0.0485	0.02441
	681	0.06161	0.02174
	684	0.05973	0.0399
	687	0.14329	0.02852
	690	0.15731	0.16238
	693	0.17506	0.2066
	696	0.19394	0.23656
	699	0.19501	0.24575
	702	0.21328	0.24956
	705	0.22448	0.25499
	708	0.25174	0.28472
	711	0.06959	0.30821
	714	0.067	-0.00124
	717	0.05966	0.03837
	720	0.064	0.04494
	723	0.12082	0.0378
	726	0.15887	0.05098
	729	0.16628	0.16638
	732	0.17947	0.17349
	735	0.19894	0.21142
	738	0.2139	0.23999
	741	0.22696	0.22703
	744	0.2329	0.27108
	747	0.24998	0.27187
	750	0.19572	0.03864
	753	0.20755	0.01923
	756	0.20189	0.0185
	759	0.22574	0.02328
	762	0.23092	0.03248
	765	0.05472	0.05108
	768	0.05601	0.14084
	771	0.05874	0.19373
	774	0.06498	0.22571
	777	0.06877	0.2434
	780	0.13338	0.28549
	783	0.14448	0.28758
	786	0.15268	0.03768
	789	0.1697	0.02734
	792	0.18508	0.03351
	795	0.19101	0.03757
	798	0.20143	0.13192
	801	0.20916	0.19124
	804	0.22266	0.20028
	807	0.06444	0.23057
	810	0.04709	0.24351
	813	0.05178	0.24525
	816	0.05441	0.2614
	819	0.11634	0.0477
	822	0.1283	0.03875
	825	0.16374	0.04044
	828	0.15829	0.03619
	831	0.16174	0.15891
	834	0.18648	0.17555
	837	0.18249	0.2078
	840	0.20849	0.21209
	843	0.04801	0.24641
	846	0.0526	0.24535
	849	0.05578	0.2806
	852	0.04833	0.29043
	855	0.11987	0.03538
	858	0.10918	0.03275
	861	0.12801	0.05728
	864	0.16963	0.09547
	867	0.16178	0.17627
	870	0.16823	0.20076
	873	0.18009	0.21046
	876	0.18114	0.23288
	879	0.19976	0.24013
	882	0.04366	0.25207
	885	0.04503	0.27588
	888	0.04416	0.29803
	891	0.06328	0.32975
	894	0.11394	0.03626
	897	0.13666	0.02895
	900	0.13819	0.04476
	903	0.14951	0.04951
	906	0.1548	0.05168
	909	0.16622	0.09004
	912	0.0468	0.17312
	915	0.04555	0.19497
	918	0.05229	0.21181
	921	0.05612	0.22559
	924	0.09084	0.2652
	927	0.12174	0.29054
	930	0.13463	0.26542
	933	0.14252	0.29294
	936	0.15335	0.04281
	939	0.16097	0.02968
	942	0.17173	0.04114
	945	0.04271	0.03159
	948	0.04092	0.0564
	951	0.04297	0.16683
	954	0.05781	0.19171
	957	0.10249	0.20002
	960	0.12151	0.23557
	963	0.13284	0.2511
	966	0.1426	0.27567
	969	0.1397	0.27547
	972	0.14622	0.2923
	975	0.16109	0.32111
	978	0.17225	0.30634
	981	0.17174	0.03488
	984	0.16343	0.0273
	987	0.20585	0.05254
	990	0.18903	0.05992
	993	0.20205	0.05417
	996	0.04108	0.07322
	999	0.04758	0.17416
	1002	0.03031	0.20475
	1005	0.05597	0.224
	1008	0.06468	0.23912
	1011	0.10276	0.26542
	1014	0.13041	0.29951
	1017	0.13414	0.30757
	1020	0.15324	0.30114
	1023	0.16012	0.3343
	1026	0.15952	0.0432
	1029	0.0371	0.02973
	1032	0.03711	0.03581
	1035	0.04136	0.05008
	1038	0.04777	0.05979
	1041	0.10659	0.13196
	1044	0.1149	0.21122
	1047	0.1326	0.20415
	1050	0.14778	0.25346
	1053	0.14936	0.27309
	1056	0.16922	0.27358
	1059	0.15338	0.02584
	1062	0.03744	0.04556
	1065	0.02848	0.05334
	1068	0.04257	0.06021
	1071	0.05037	0.17269
	1074	0.10361	0.21252
	1077	0.12273	0.21928
	1080	0.13069	0.24372
	1083	0.1385	0.2532
	1086	0.1453	0.27026
	1089	0.16003	0.30581
	1092	0.17006	0.31817
	1095	0.17774	0.31276
	1098	0.1909	0.03801
	1101	0.20242	0.03863
	1104	0.20633	0.01234
	1107	0.03476	0.05604
	1110	0.03798	0.05948
	1113	0.03989	0.15612
	1116	0.0447	0.17707
	1119	0.04896	0.19873
	1122	0.10261	0.22835
	1125	0.12962	0.23824
	1128	0.1118	0.26377
	1131	0.14029	0.27443
	1134	0.15402	0.03765
	1137	0.16871	0.02698
	1140	0.1588	0.05065
	1143	0.17315	0.0405
	1146	0.19062	0.07206
	1149	0.21396	0.18164
	1152	0.22539	0.20193
	1155	0.04284	0.22481
	1158	0.04219	0.23277
	1161	0.0495	0.22586
	1164	0.04048	0.26686
	1167	0.05167	0.2961
	1170	0.08577	0.30278
	1173	0.10347	0.33534
	1176	0.12149	0.04756
	1179	0.14221	0.02564
	1182	0.14357	0.04067
	1185	0.04694	0.05022
	1188	0.04367	0.05353
	1191	0.04896	0.07542
	1194	0.04831	0.17781
	1197	0.04806	0.22075
	1200	0.04636	0.2233
	1203	0.0395	0.24819
	1206	0.0333	0.26952
	1209	0.0342	0.03175
	1212	0.04371	0.05257
	1215	0.03006	0.05725
	1218	0.02475	0.06292
	1221	0.02011	0.0267
	1224	0.03886	0.024
	1227	0.01519	0.04827
	1230	0.02296	0.0348
	1233	0.02214	0.02338
	1236	0.02479	0.03974
	1239	0.01205	0.01636
	1242	0.02511	0.04836
	1245	0.01848	0.02591
	1248	0.01656	0.02517
	1251	0.01761	0.03597
	1254	0.02307	0.02983
	1257	0.0182	0.03374
	1260	0.00873	0.03046
	1263	0.01916	0.01753
	1266	0.01529	0.00119
	1269	0.00997	0.02605
	1272	0.00559	0.01796
	1275	0.00053418	0.0097
	1278	0.00566	0.0114
	1281	0.00487	0.01633
	1284	0.01137	0.02212
	1287	0.00499	0.03186
	1290	5.22973e-05	0.01203
	1293	0.00959	0.02258
	1296	0.00589	0.0314
	1299	0.0077	0.028
	1302	0.000907733	0.02287
	1305	0.00127	0.01294
	1308	0.000265222	0.00964
	1311	0.01004	0.01832
	1314	0.01337	0.03665
	1317	0.01743	0.01081
	1320	0.01854	0.00778
	1323	0.00575	0.01233
	1326	0.01944	0.0204
	1329	0.02049	0.01455
	1332	0.01332	0.01067
	1335	0.01802	0.01475
	1338	0.01473	0.00404
	1341	0.00509	0.01089
	1344	0.01153	0.00345
	1347	0.02164	0.00757
	1350	0.02325	0.01804
	1353	0.01258	0.01221
	1356	0.0207	0.01213
	1359	0.03158	0.000231003
	1362	0.03818	0.0125
	1365	0.03523	0.0101
	1368	0.04935	0.00774
	1371	0.0526	0.01323
	1374	0.05357	0.00609
	1377	0.06808	0.00581
	1380	0.0776	0.01935
	1383	0.10446	0.02061
	1386	0.16244	0.01297
	1389	0.26438	0.00375
	1392	0.42587	0.00917
	1395	0.58603	0.01626
	1398	0.78506	0.0096
	1401	0.88806	0.01004
	1404	0.9416	0.02038
	1407	0.96837	0.01209
	1410	0.97412	0.0264
	1413	0.98861	0.02174
	1416	0.97119	0.02463
	1419	0.95644	0.0271
	1422	0.94523	0.02078
	1425	0.94085	0.00375
	1428	0.92822	0.01658
	1431	0.90877	0.01899
	1434	0.91147	0.02005
	1437	0.86965	0.00957
	1440	0.86451	-0.000328267
	1443	0.84634	0.00475
	1446	0.86803	-0.00316
	1449	0.88589	0.00226
	1452	0.9047	0.01971
	1455	0.92267	0.01322
	1458	0.90088	0.03595
	1461	0.93492	0.03873
	1464	0.95685	0.07172
	1467	0.94298	0.22476
	1470	0.96301	0.43933
	1473	0.95769	0.62687
	1476	0.94736	0.7981
	1479	0.95691	0.85703
	1482	0.98679	0.91078
	1485	0.97251	0.97782
	1488	0.99255	0.96719
	1491	1.00031	0.98789
	1494	0.99811	0.98359
	1497	0.93843	1.00018
	1500		0.40886
	1503		0.44694
	1506		0.4486
	1509		0.43215
	1512		0.40038
	1515		0.3908
	1518		0.40122
	1521		0.38993
	1524		0.39601
	1527		0.40285
	1530		0.41508
	1533		0.42182
	1536		0.41971
	1539		0.41164
	1542		0.42636
	1545		0.41933
	1548		0.423
	1551		0.43736
	1554		0.4323
	1557		0.46459
	1560		0.43706

## Sheet: Figure 6D
	Figure 6D
		Diamide 25 (uM)			Diamide 50 (uM)
		WT hRyR2	hRyR2(C1078S)		WT hRyR2	hRyR2(C1078S)
		56.101	35.007		39.8931	15.8088
		60.327	24.487		70.3481	8.85798
		39.211	34.51		35.1059	14.1276
		38.135	46.803		48.7416	20.7051
		65.358	33.609		46.11	22.9056
		49.466	5.101		59.0499	4.97374
		49.791	26.103		46.3606	40.1399
		33.308	24.913		53.6624	31.8442
		35.849	40.87		50.62	33.6116
		46.125	11.13		43.4173	33.7355
		56.667	13.333		55.613	2.08252
		45.247	11.111		58.6373	46.8191
		60.894	21.057		50.3448	42.7203
		38.039	27.388		45.1376	36.0394
		49.874	34.161		48.013	19.0517
		48.425	32.713		30.4795	43.9547
		19.999	32.095		29.8198	24.9372
		42.794	18.443		56.1721	23.4942
		29.169	21.005		67.044	26.6998
		51.665	44.536		43.9703	50.3177
		33.486	20.719		47.9403	47.4177
		30.667	44.821		48.0227	33.8259
		54	26.762		37.3351	18.9191
		35.052	31.612		33.9286	36.3101
		50.004	17.985		41.5095	31.9808
		32.347	32.431		29.8474	27.7551
		35.1	19.48		49.0509	25.7979
		24.184	13.734			20.3407
		31.69	17.18			25.7866
		18.949	23.282			23.3931
		22.754	7.323			22.4599
		82.45	-4.763			40.351
		64.947	-12.907			48.5993
		32.624	20.147			24.704
		45.505	28.209			27.9453
		35.407	28.466			28.3162
		44.29	36.573
		58.266	30.785
		38.753	21.273
		36.992	30.027
		25.015
		33.41
		28.768

## Sheet: Figure 7A 7B
	Figure 7A
	Figure 7B
		Diamide (uM)
		0		10		25		50
		WT hRyR2	MUT RyR2*	WT hRyR2	MUT RyR2*	WT hRyR2	MUT RyR2*	WT hRyR2	MUT RyR2*
		1	1	0.8019	0.93551	0.43136	0.83197	0.11952	0.80919
		1	1	0.8436	0.93787	0.45862	1.09073	0.1347	0.84868
		1	1	0.79363	0.83394	0.45137	0.87908	0.20494	0.97113
	MUT RyR2* = hRyR2(C2991S)

[truncated: 11 more sheets: Figure 7C, Figure 7D, Figure 8A 8B, Figure 8C, Figure 8D, Sup. Figure 1, Sup. Figure 2A, Sup. Figure 2B, Sup. Figure 3, Sup. Figure 5, Sup. Figure 6]
